# Supplementary material for: Behavioural and physiological responses to stressors in sheep with temperament classified by genotype or phenotype
Source: Sci Rep. 2024 Apr 8;14:8147. doi: 10.1038/s41598-024-58959-y (PMC10999442; doi:10.1038/s41598-024-58959-y)
Supplement: Supplementary file 2 — Supplementary Information. [file 41598_2024_58959_MOESM2_ESM.xlsx]

## Sheet: Sheet1
E tag	TPH2_rs107856856
107830	AA
107937	AA
108069	AA
107877	AA
108098	AA
108080	AA
107796	AA
107940	AA
107499	AA
108427	GA
107776	GA
108220	GA
108280	GA
108507	GA
107597	GA
108654	GA
107624	GA
108177	GA
107732	GA
108248	GA
108417	GA
107948	GA
107744	GA
107722	GA
108341	GA
108532	GA
107848	GA
107876	GA
107530	GA
108647	GA
108055	GA
108099	GA
108185	GA
108267	GA
107792	GA
107972	GA
108141	GA
108700	GA
108580	GA
107623	GA
107961	GA
107538	GA
107699	GA
108407	GA
107753	GA
107859	GA
108281	GA
108361	GA
108469	GA
108088	GA
107635	GA
108226	GA
107791	GA
108460	GA
108239	GA
108618	GA
107562	GA
107806	GA
108050	GA
108505	GA
108205	GA
107512	GA
617502	Fail
107548	GG
107521	GG
108672	GG
108569	GG
108436	GG
108168	GG
108346	GG
108384	GG
108395	GG
108302	GG
108236	GG
108380	GG
108231	GG
108218	GG
108668	GG
108385	GG
464351	GG
107739	GG
107692	GG
108277	GG
108000	GG
108091	GG
108553	GG
108370	GG
108127	GG
107925	GG
107642	GG
108628	GG
108437	GG
108566	GG
108367	GG
108183	GG
108567	GG
108227	GG
108697	GG
108188	GG
107794	GG
108594	GG
107579	GG
108197	GG
107827	GG
107491	GG
108403	GG
108423	GG
107480	GG
108508	GG
108593	GG
107787	GG
107775	GG
108008	GG
108298	GG
108195	GG
107514	GG
108376	GG
108500	GG
108579	GG
107720	GG
107495	GG
108392	GG
107738	GG
108373	GG
107690	GG
107608	GG
108186	GG
107531	GG
108547	GG
107672	GG
107957	GG
107942	GG
108143	GG
107786	GG
108640	GG
107884	GG
107508	GG
108112	GG
108650	GG
107903	GG
107953	GG
107665	GG
108369	GG
107790	GG
108682	GG
617495	GG
107838	GG
108070	GG
107747	GG
107568	GG
107656	GG
108086	GG
107978	GG
107911	GG
108587	GG
107783	GG
107956	GG
108327	GG
107594	GG
107907	GG
